# Supplementary material for: LaMYC7, a positive regulator of linalool and caryophyllene biosynthesis, confers plant resistance to Pseudomonas syringae
Source: Hortic Res. 2024 Feb 6;11(4):uhae044. doi: 10.1093/hr/uhae044 (PMC11017519; doi:10.1093/hr/uhae044)
Supplement: Web_Material_uhae044 [file web_material_uhae044.zip]

Archive with 5 entries (5 files):
- Fig S (0104).docx
- Table S1.xlsx
- Table S2.xlsx
- Table S3.xlsx
- Table S4.xlsx
