# Supplementary material for: LaMYC7, a positive regulator of linalool and caryophyllene biosynthesis, confers plant resistance to Pseudomonas syringae
Source: Hortic Res. 2024 Feb 6;11(4):uhae044. doi: 10.1093/hr/uhae044 (PMC11017519; doi:10.1093/hr/uhae044)
Supplement: Web_Material_uhae044 [file web_material_uhae044.zip › Table S1.xlsx]

## Sheet: Characteristics of MYCs
Table S3 Characteristics of LaMYC gene family members
Gene name	Sequence ID	Locations	Protein/AA	Isoelectric point	Molecular weight of decuced protein/KD	Subcellular Localization
LaMYC1	La01G01976	Chr1：19882771-19885227	658	5.39	71.8782	nucl/chlo/pero
LaMYC2	La03G00379	Chr3：2443649-2447074	536	5	59.4356	nucl/chlo/cyto/plas
LaMYC3	La04G01048	Chr4：6403237-6405850	606	6.86	67.6993	nucl
LaMYC4	La04G02776	Chr4：19290825-19295838	487	6.02	54.2225	nucl
LaMYC5	La09G00555	Chr9：10822064-10824378	585	8.48	65.383	nucl
LaMYC6	La09G02346	Chr9：26062346-26064746	499	7.55	56.3702	nucl/chlo
LaMYC7	La11G01192	Chr11：26776504-26778951	654	5.31	71.2464	nucl/cyto nucl/ chlo/cyto
LaMYC8	La13G00765	Chr13：12863123-12864978	475	6.33	52.6374	nucl/chlo
LaMYC9	La13G00767	Chr13：13043198-13044704	475	6.33	52.6234	nucl
LaMYC10	La13G01461	Chr13：28879003-28882769	563	5.69	62.5506	nucl/chlo/plas
LaMYC11	La14G01082	Chr14：19151335-19158157	677	6.06	75.042	nucl
LaMYC12	La14G01770	Chr14：34640706-34642877	616	5.21	66.9187	nucl/cyto nucl/ pero
LaMYC13	La14G01835	Chr14：35018055-35020479	486	5.66	53.9263	nucl/chlo
LaMYC14	La15G00077	Chr15：455788-457275	495	5.88	54.6762	nucl
LaMYC15	La15G00833	Chr15：16057347-16059330	568	5.54	63.0551	nucl
LaMYC16	La15G01556	Chr15：32187282-32190829	553	5.08	62.1447	nucl/cyto
LaMYC17	La19G01463	Chr19：25336517-25338519	473	5.75	52.2417	nucl/cyto
LaMYC18	La20G01069	Chr20：13368557-13371145	487	6.02	54.0153	nucl
LaMYC19	La22G02008	Chr22：19300412-19303804	614	5.99	68.4387	nucl
LaMYC20	La23G01124	Chr23：8221465-8223969	603	6.6	67.0647	nucl
LaMYC21	La23G02048	Chr23：15406101-15409527	614	6.63	68.4759	nucl
LaMYC22	La26G00764	Chr26：4697504-4699730	508	7.11	57.1618	nucl/chlo
LaMYC23	La27G00171	Chr27：2153629-2156648	570	8.63	63.6353	nucl
LaMYC24	La00G04274	scaffold463：39967-46925	1259	6.96	139.788	nucl
LaMYC25	La00G04428	scaffold479：84467-87484	570	8.66	63.5793	nucl/chlo
LaMYC26	La00G05647	scaffold88：71229-74222	603	6.6	67.0367	nucl
