# Supplementary material for: LaMYC7, a positive regulator of linalool and caryophyllene biosynthesis, confers plant resistance to Pseudomonas syringae
Source: Hortic Res. 2024 Feb 6;11(4):uhae044. doi: 10.1093/hr/uhae044 (PMC11017519; doi:10.1093/hr/uhae044)
Supplement: Web_Material_uhae044 [file web_material_uhae044.zip › Table S2.xlsx]

## Sheet: Sheet1
Table S4 promoter sequence of LaMYC7 and Prediction element.
>promoter sequence of LaMYC7
atgttataaactaaaaagaa taaagaataataaaaagagctataatgagaagtatattattatgagtatcataacatgtt acaattttttttggttttgattcttttgaatattttatgtatgaaattgtgagattggtt cttattagaccttatgattgaaatatacaggatctacaatctatattcaaatctaccaat cgaaacataaatcaaattaaaataataccttaaatagtttgataattcaaaaatctaggc cggcaacggattttttattaattttaaaaattatgtagttttcacctcataaatttatca accaaacgagggtttaaaggtatggctaagaatctctaggccgagaaaatagccgacatg atcgtcctgaaa…
Prediction element	sequence	quantity	function
ABRE	CACGTG/ACGTG	4	cis-acting element involved in the abscisic acid responsiveness
ARE	AAACCA	3	cis-acting regulatory element essential for the anaerobic induction
ATCT-motif	AATCTAATCC	2	part of a conserved DNA module involved in light responsiveness
AT-TATA-box	TATATA
AuxRR-core	GGTCCAT	2	cis-acting regulatory element involved in auxin responsiveness
Box-4	ATTAAT	3	part of a conserved DNA module involved in light responsiveness
CAAT-box	CAAAT	42	common cis-acting element in promoter and enhancer regions
CCAAT-box	CAACGG	1	MYBHv1 binding site
CGTCA-motif	CGTCA	2	cis-acting regulatory element involved in the MeJA-responsiveness
DRE core	GCCGAC	2
DRE1	ACCGAGA	1
ERE	ATTTCATA	2
G-Box	CACGTG	2	cis-acting regulatory element involved in light responsiveness
GC-motif	CCCCCG	1	enhancer-like element involved in anoxic specific inducibility
GT1-motif	GGTTAA	2	light responsive element
I-box	GATAAGGTC	2	part of a light responsive element
L-box	ATCCCACCTAC	1	part of a light responsive element
MRE	AACCTAA	1	MYB binding site involved in light responsiveness
MYB	CAACCA/TAACCA	6	abscisic acid response element and dehydration response element
MYB recognition site	CCGTTG	1	abscisic acid response element and dehydration response element
MYB-like sequence	TAACCA	3	abscisic acid response element and dehydration response element
MYC	CATTTG	3
MYC	CATGTG	3
MYC	CAATTG	1
Myb	TAACTG	2
STRE	AGGGG	2
TATA-box	TATA/TATT	43	core promoter element around -30 of transcription start
TATC-box	TATCCCA	1	cis-acting element involved in gibberellin-responsiveness
TC-rich repeats	ATTCTCTAAC	1	cis-acting element involved in defense and stress responsiveness
Unnamed__1	CGTGG	1
Unnamed__4	CTCC	6
WRE3	CCACCT	1
as-1	TGACG
