# Supplementary material for: LaMYC7, a positive regulator of linalool and caryophyllene biosynthesis, confers plant resistance to Pseudomonas syringae
Source: Hortic Res. 2024 Feb 6;11(4):uhae044. doi: 10.1093/hr/uhae044 (PMC11017519; doi:10.1093/hr/uhae044)
Supplement: Web_Material_uhae044 [file web_material_uhae044.zip › Table S3.xlsx]

## Sheet: Sheet1
Table S1 sequences of 26 LaMYCs, 2 TPSs and qPCR analysis
>LaMYC1
MTDHRPMNPWGTNSAAAAIDGDSAVMDAFMSSGSDLTSFWPASSNPQQTPYPLIPSPPPGVDYSKNAAAAQFFNQESLQQRILSLIEDAAGETWTYAIFWQSSVVDYGGSLVLGWGDGYYKGEEDKAKRKTATSPAEQEHRKKVLRDLNSLIAGPQAVADDAVDEEVTDTEWFFLISMTQSFVSGKGLPGQALYSSSPVWVTGSDKLAASHCERARQAQGFGLQTLVCIPSSNGVVELGSTEVIFQSSDLMKKVKALFNFNGTEPGSGSGPISWSLPENDPAAMWLTEPSSSAFDVKDSVNNNTNTNGQGISIPSSTTTTSNHVVSIRENPSSITLNENQNQGYASRELRFSDFGFDGNCNARSSASFKPESGEILNFGETSRASLLHNNVNLFGLENE…
>LaMYC2
MAEPPQSRLQSLLQAAVQTVQVLVWGDGYYNGAIKTVQATEESAEEVRLERSQQLRELYESLSAGEASQLARRPAASLSPEDLTESEWFYLMCGSLSSPPGVGLPGKAYVDRQHTWLTGTNDFDSKLFSSTILAKTVVWIPLLDGVVELGTTERVEEDNGLIQCVKSFFTESLNPNPPMPALSEHSTSNPPTSSYPAFYSPEFAPPEEEEEDECGSDSDQGEPLQTRPEPMQLDMSDQDIRAGSPDDSSNNLDSDFHLLAVSPPLNSSGHGGLDGVTVRSWPSKDPVITNTLQLPAPPHLEEDTHYSQTVSNILENQPNKWSNFTSSAAVSTPISAFTKWLPAPVTFSSHHHNLLLDGAAQWALKYILFTVPLLHTKPRDAAARRGGGGTTPHDELNGS…
>LaMYC3
MGVVSWSNEDKAMVAAVLGTKAFDYLMSSSVSAECSLMAMGNDENLQNKLADLVERPNSSNFCWNYAIFWQLSRSKAGDLVLGWGDGCCREPREDEESEVTRILKMRLEDESQQTIRKRVLQRLHTLFGGGDEENYAFGLDKVTDTEMFFLASMYFSFPRGEGGPGRCFGSGKHVWLSDALKSNLDYCVRSFLAKSAGMQTIVMIPTDVGVVELGSVRCIPESMELMKAVGSSFSMFSSLRRSKQGEAVAVAMVTEKRDTNNPIPNLAVVNRSEGVPKIFGQDLNSSHVQFRDDASVRKAEVQDRTWDAGRNKNRLPFTNNLNGFHGSTWAQYGNITNVKVGSPVEAYSPQALPKNRTELPKPNREEFVLNNFQHQKPAQMQIDFTGATSRPVNSHQQS…
>LaMYC4
MGSMFWLNNEDKAVVERTVGSEAAEYFAWLSSNNVLSEFSRSGGDLRVQQALSEIVEGSDWTYAIYWHVSKSKSGKSALIWGDGHCREPKEGEESNGSLNEKSVDGGSRRWVLHKIHSCFGGSEDDNVAAKLDKVSNVEMFFFTSMYLAFPFDKPSTPSQSFNSGRSFWVADAKSCLERYDSRSYLAKLARFETVVFVPTKSGVVEIGSRRSIPEDLSVIQSAKSIVVKPNSTQTKAVPKIFGQELSVGGSRSGPISIRFSPKVEDDSSESYDLQTLGGAQVYTNSSNGHRRSNDSEGTLLSKSVVSNMEQAREDSFPVSDERKPRKRGRKPANGREEPLNHVEAERQRREKLNQRFYALRAVVPNISKMDKASLLGDAIAYISDLQTKVRLMEAEKGI…
>LaMYC5
MRKEFDMVGIGWSDEDRALATLVLGKKGFDYLISNSVSAECSLMAMANDENIQNKLSDLVEHPNSSNFCWNYAIFWQLSRFKTGDLVLGWGDGCCREPRENEDSEVTRFLKMRVEDDCQQRMRKRVLQKLHILFGGSEEESYAFGLDMVTDAEMFFLASMYFSFARGEGGPGKCFASGEHVWLTEALKSRVDYCVRSFLAKSAGMQTIVLIPTDIGVVELGSIRCIPESVELVNVIRSSFSSSSAGLRPKKATSVAAAKDRRKGDSPVTQSVVNKQANVVPKIFGQDLYSDRVVDAAANRNRLPFTNSQNGFHAMLWKQYGNVKPATPVEVYNPPQGSVKHLQDVNGAREGQIRKPKPAQMQIDFTGATVRPINSRPRSAESEHSDAEISVSCKEECIG…
>LaMYC6
MRKEFGMAGIEWNDEDRAMASAVLGKKAFDYLILNSVSAECSLMANDENMQNKLSDLVEHPNSNNFCWDYAIFWQLSRSKTGDLVLGWGDGCCREPRESEVTRFQFEEEPQQRMRKRVLQKLHILFGGSEEESYAFGLDRVTDLEMFFLASMYFSFARGEGGPGKCFASREHVWLSDALKPSVDYCIRSFLAKLAGLQTVVLIPIDTGVLELGSTRSIPRNMEMLKMIKSSFSSKKDGKVSSLVVDKQGEVVVPKNGSNASKGEFKNGLVWRGQNKKPTQMQIDFTGATARPINSRPHSLESEHSNEVSVSCKEDNKIPSEDNRPRKRGRKPANGREEPLNHVEAERQRREKLNQRFYALRAVLPNISKMDKASLLGDAITHITELQKKVKELECERER…
>LaMYC7
MTDHRPMNPWGTNSAAAAIDGDSAVMDAFMSSGSDLTSFWPPSSNPQQTPYLLIPSPPPGVDYSKNAAAAQFFNQESLQQRLLSLIEEAAGETWTYAIFWQSSVVDYGGSLVLGWGDGYYKGEEEKAKRKTATSPAEQEHRKKVLRDLNSLIAGPQAVADDAVDEEVTDTEWFFLISMTQSFVSGTGLPGQALYSSSPVWVTGSDKLAASQCERARQAQGFGLQTLVCIPSSNGVVELGSTEVIFQSSDLMKKVKALFNFNGTEPGSASGPSSWSLPENDPAAIWLTEPSSSGVDVKDSVNNNTNTNGQGISIPSSTTTTSNHVVSIRENPSSITLNENQNQGYASRELRFSDFGFDGGSNARSSASFKPESGEILNFGETSRASLLQNNVNLFGLENE…
>LaMYC8
MDQDLILSASSNSSSTITTTTTSSHLVSSVSSQPPAPLLQKKLQHILQTQPDWWTYAILWHTTKEDSGRIILTWADGHFQGTKNKNPISLITNPERKKVMRGIQALIGDAPDPITPLDGDVTDAEWFYVMSLAQSISLGDGVVGKAFNSGSLVWLSGGNQLRFYNCHRAKEAQIHGMQTMVCIPTFDGVLELGSDLIITENWNLVQQVKSLFDSSSDPATTNDADALHFADKTISFADIAGFQETGKKQDPPTNTAVLQKPAGVFSYLDSEHSDSDCQFFVETVETKRTPKKRGRKPNLGRDAPLNHVEAERQRREKLNHRFYALRSVVPNVSRMDKASLLSDAVSYIKELKSKVEELEAQSQSRRETKKVKTECADNQSTTTTTTVDQVGPTTSSVEI…
>LaMYC9
MDQDLILSASSNSSSTITTTTTSSHLVSSVSSQPPAPLLQKKLQHILQTQPDWWTYAILWHTTKDDSGRIILTWADGHFQGTKNKNPISLITNPERKKVMRGIQALIGDAPDPITPLDGDVTDAEWFYVMSLAQSISLGDGVVGKAFNSGSLVWLSGGNQLRFYNCHRAKEAQIHGMQTMVCIPTFDGVLELGSDLIITENWNLVQQVKSLFDSSSDPATTNDADALHFADKTISFADIAGFQETGKKQDPPTNTAVLQKPAGVFSYLDSEHSDSDCQFFVETVETKRTPKKRGRKPNLGRDAPLNHVEAERQRREKLNHRFYALRSVVPNVSRMDKASLLSDAVSYIKELKSKVEELEAQSQSRRETKKVKTECADNQSTTTTTTVDQVGPTTSSVEI…
>LaMYC10
MAEPPQSRLQSLLQAAVQTVQVLVWCDGYYNGAIKTRKTVQATEESVEEVTLQRSQQLRELYESLSAGEASQLVRRPSASLSPVDLTESEWFYLMCGSFSFPPGVGLPGKAYVDRQHIWLTGANEADSKLFSRTILAKTVVCIPLLDGVLELGTTERVEEDNGVIQCVKSFFTEIQNYNPPMPALSEHSTSNPPTSSYPAFYSPEFAPAEEEEEDECGSDSNQGEPLTRSEPMQLDMSDQDIRVGSPDDSSNNLDSDFHLLALTPPGNHSGHGGLDGVTVRSWPSKDPLLSTTLQPPHLEEDTHYSQTVSNILENQPNKWSDFTSSAAVSTPTSAFTKWLPAPTTFSSHHHNLLLDGAAQWALKYILFTVPLLHTKPRNAAARRGCGSPHDELNGSHVL…
>LaMYC11
MAMAVGPELNEPVNSLSGQLEVNFAKCNCCRLTEECINKKAEEFREKRDDVAGQLNFQISLSPSLSPAAGNFSAPSLSRLSHLFLFPHKQIAIAIYISICCIWRVIGFQMPTPSAEPTHMNLWSASSAASTAADGDASMAADVFMSSSSDLSSFWPSEQPSNAAPPHKFLNQETLQQRLLALIEGARESWTYAIFWQSSVVEYGAPSVLGWGDGYYKGEEIKGKRRTASSPAEQEHRKKVLRELNSLISGSQTAVDDAVDEEVTDSEWFFLISMTQSFVNGSGLPGQALYSSNPVWLTGTERLAASHCERARQALGFGLQTLVCVTSSNGVVELGSTELIFQSSDLMNKVRVLFNFNSMEMVSGSGSWALGENDPSALWLADPNATPLPPSLSSNRHQQ…
>LaMYC12
MNSWTGNSSAATVDGDSAVMEAFLSSTSDLTSFWPAASHPQQNPYSLTPSSPNAVDYSRNAAASAFAAAQFLNQESLQQRLLSLIEDPAIGTWTYAIFWQSSAVEYGGGAVLGWGDGYYKGDEDKAKRKTATSPDEQEHRKKVLRDLNSLIAGPQAVADDAVDEEVTDTEWFFLISMTQSFVSGSGLPGLALHSSSPIWITGPENLAASPCERARQAQGFGLHTLVCIPSSNGVVELGSTEVIFQSSDLMKRVKSLFNFNGMESGPISGPSSWSLPESDPAAIWMTEPSSSAVDVKASVNTTGQVPLVRENHSCSSLSDIHNQNQGFASKDFRFSEFGSEQNGSNSRTSASFKPESGEILNFSSLKGNLNSFGVESSDNKKRINEERGMLSFTSAAMKL…
>LaMYC13
MVIGNNLWLNEEEKVVVQSVLGSEATEYFEWSASNNVSSEFSSSSGDLKVQESLCKIVESSDWTYAIYWHVCKSKSGRSALIWGDGHCQEPKEGENESCVGSDRDRRKWVLQKLHACFGGLEDDIGAKLDRVSNVEMFYLTSMFFAFPFDKPSIPSQSFNSDRSIWVSNIESSLEKYQSRAYLAKLAKFETVVFVPTKSGVVEIGSRKSIPEDKNIIKSAKSIVVAFTSSQSKAAPNLFGKDHNVGGSRSGTINISFSPKVEDDSGYSAESYDYANSSNGHRRDDGDAKLFPHAAAAGMDSQSIISNVELGKEGCFFLSDDPRPRKRGRKPANGREEPLNHVEAERQRREKLNQRFYALRAVVPNISKMDKASLLGDAIAYITDLQGKIRVMEAEKAVA…
>LaMYC14
MVIGNNLWLNEEEKVVVQSVLGSEATEYFEWSASNNVSSEFFSSSGDLKVQESLCKIVESSEWTYAIYWHVSKSKSGRSALIWGDGHCQEPKEGESESCVGSNGDRRRWVLQKLHACFGGLEDDIGAKLDRVSNVEMFYLASMFFAFPFDKPSIPSQSFNSDRSIWVSNIESSLEKYQSRAYLAKLAKFETVVFVPTKSGVVEIGSRKSIPEDKGIIKSAKSIVVAFTSSQPKAAPNLYGKDHGVGGSRSGTINISFSPKVEDDSGFSAESYDLQAMSSSHGYANSSNGHRRDDGDAKLFPRAAASGMDPQSIISNAELGKEGCFFLSDDPRPRKRGRKPANGREEPLNHVEAERQRREKLNQRFYALRAVVPNISKMDKASLLGDAIAYITDLQGKIR…
>LaMYC15
MPSAEPTHMNLWSASSAASIAADGDASMAADVFMSSSSDLSSFWPSEQPSYAPPPHKFLNQETLQQRLLALIEGARESWTYAIFWQSSVVDYGGPSVLGWGDGYYKGEEFKGKRQTASSLAEQEHRKKVLRELNSLISGPQTAVDDAVDEDVTDSEWFFLISMTQSFVNGSGLPGQALYSSNPVWLTGTERLAGSHCERARQALGFGLQTLVCVPSSNGVVELGSTELIFQSSDLMNKVRVLFNFNSMEMGSGSWALGENDPSTLWLAYPNATPVPPSLSSKQQQQIVFINDNPSSSSLTESPNLFPRELNFSEFGFNGTCKRESGDEMFAEDSKKKRPSKEEGMLSFTSGVILPSNLESDHSDLEASVVKEVDSSSRVVNQEKRPRKRGRKPANGREE…
>LaMYC16
MLVQSFTERLRPLVGSKSWDYIVLWKLSNDHRSIEMMDCCCAGIEKVEIGGDDIGFESSSSTLPCRDVMFPHPRVKSCDLLDLIPSSMVLDSGVHAQTLLSNSNQASWLNYSHNSDSTSSHEGNGTRVLIPLTLGLLELFVTKEVPEDHQLIDFIRLQCSIFMEHQTMSNSGTTDSFSSDPNTLKGPIMYQNHIQKENLDLPNDISIDRLHLCSSPLNSSGIFLEGSGYEVGLFTPALETAFQEVDAAQSSMMSSASRWGVDDQMIQDESFVCDNNRSDESDPNEDDDDGKYRRRSGKGPQSKNLEAERKRRKKLNDRLYALRALVPNISKLDRASILGDAIEYVKELQKQAEDLKMELEENSDNEESNARKTTHDNGNDSNIIQASVVHQNGSKRGPK…
>LaMYC17
MDQDLILSASSNSSSTTTTTTSSHLVPSVSSQPPAPLLQKKLQHILQTQPDWWAYAILWHTTKEDSGRIILTWADGHFQGTKNKNPISLIANPERKKVMRGIQALIGDAPDPITPLDGDVTDAEWFYVMSLAQSISLGDGVVGKAFNSGSLVWLSGGNQLRFYNCHRANEAQIHGMQTMVCIPTFDGVLELGSDLIITENWNLVQQVKSHFDSSSDPATTNDADALHFADKTISFADIAGFQETGKKQDPATNTAVLQKPAGVFSYLDSEHSDSDCQFFVETVETKRTPKKRGRKPNLGRDAPLNHVEAERQRREKLNHRFYALRSVVPNVSRMDKASLLSDAVSFIKELKSKVEELEAQTQSQRETNKVKTECADNQSTTTTTVDQVGPTTSSVEIEV…
>LaMYC18
MGSKFWLNDEDKAVVERTVGSEAAEYFAWLASNNVLSEFSPSGGYLRVQQALSEIVEGSDWTYAIYWHVSKSKSGKSALIWGDGHCREPKEGEESNGSLNEKSVDGGSRRWVLHKIHSCFGGSEDDDVAAKLDKVSNVEMFFLTSMYLAFPFDKPSTPSQSFNSGRSFWVSNAKSCLERYDSRSHLAKLARFETVVFVPTKSGVVEIGSRRSIPEDLSVIQSAKSIIVKPNSTQTKAVPKIFGQELSVGGSRSGPISISFSPKVEDDSSESYDLQTLGGAQVYANSSNGHHRSNDSEGTLLSQSVVSNMEQAREDSFPVSDERKPRKRGRKPANGREEPLNHVEAERQRREKLNQRFYALRAVVPNISKMDKASLLGDAIAYISDLQTKVRVMEAEKGI…
>LaMYC19
MAAADQSGQKGVPDNLRKQLALAVRSIQWSYAIFWSFSAKQSGALCWTEGYYNGDIKTRKTVQAVELNSDPLGLQRSDQLRELFESLSLGETSPQPKRPTAALSPEDLTDTEWYFLVCMSFVFKIGQGLPGRSFAKNDTVWLRNAHLAETKLFSRSLLAKSASLQTVVCFPYLGGVVELGTTELVPEDRGLIQHIKTSFLESPSDTIIDPNSEPVFYQVPDHTENNPDDVEVCSPATSSDDFADNVLIGGSSLADGHDAEASQLQSWQFKDDAISNGRNNSTTSSDCVSQTHANQEIILQQLDGKKISDNSTPLNEECNQKSFNGGDVHYQSVLSSLLKSSHQLILGPYRNGNRESSFISWKDRKLTPRLPQSSTPQRLLKKVLFEVAKMHEHARIESS…
>LaMYC20
MGVISWSNEDKAMVAAVLGTKAFDYLMSSPVSAECSLMGMGNDENLQNKLADLVERPNSSNFCWNYAIFWQLSRSKAGDLVLGWGDGCCREPREDEESEVTRILKMRLEDESQQTMRKKVLQRLDTLFGGGDEENYAFGLDKVTDTEMFFLASMYFSFPRGEGGPGRCFGSGKHVWLSDALKSNLDYCVRSFLAKSAGMQTIVMIPTDVGVVELGSVRCIPESVEIMKAVGSSFSLFSSLLRSKQGEAVAVATVTEKRDTNNPIPNLAIVNQTEGVPKIFGQDMNSSHVQFRDNASVRKAEVQDRTWDAGRNKNRLPFTNNLNGFHGSTWTQYGNVKVGSPVEAYSPQALTRSHVELPKPNREEFVLNNFQHQKPAQMQIDFTGAISRPLNSHQQSLES…
>LaMYC21
MATADQSGQKGVPDNLRKQLALAVRSIQWSYAIFWSFSAKQSGAMGWSEGYYNGDIKTRKTVQAVELNSDPLGLQRSDQLRELFESLSLGETSPQPKRPTAALSPEDLTDTEWYFLVCMSFVFKIGQGLPGRSFAKNDTIWLRNAHLAETKLFSRSLLAKSASLQTVVCFPYLGGVVELGTTELVPEDPCLIQHIKTSFLESPSDTVIVPNSEPVFYQVPDRTENNLDDVEVCSPATSSDDFADNVLIEGSSLADGNDAEASQLQSWQFKDDAISNGQNNSTTSSDCVSQTHANQKTILQQLDKKKIGDNSTLLNQECNQKSFNGGDVHYQSVLSSLLKTSHQLILGPYRNGNRESSFISWKDRKLTPRLPQSSTPQRLLKKVLFEVAKMHEHARIESS…
>LaMYC22
MRKEFGMAGNEWNDEDRAMALAVLGKKAFDYLISNSVSAECSLMPNDENMQTKLSDLVEHPNSNNFYWDYAIFWQLSRSKTGDLVLGWGDGCCREPRENEVTRFRFEEESQQRMRKRVLQKLHIMFGGSEEESYAFGLDRVTDSEMFFLASMYFSFARGEGGPGKCFTSREHVWLSYALKSSFDYCVRSFLAKSAGLQTIVLVPIDTGVLELGSTRSIPESIEMLKMIKSSFSSNKDGKVSSLVVDKQGEVVVPKIFGQDLHSGLMGFKNGSNASKGEFKNSLVWRGQNKKPTQMQIGFAGATARPNSLESEHSNEVSVSCKEDNKIPLEDNRPRKRGRKPANGRAEPLNHVEAERQRREKLNQRFYALRAVVPNISRMDKASLLGDAITHIIELQKKV…
>LaMYC23
MRKELDMVGIGWSDEDRALASSVLGKKGFDYLMSNSASAECSLMAMANDENIQNKLSDLVEHPNSSNFCWNYAIFWQLSRSKTGDLVLGWGDGCCREPRENEDSEVTRFLKMRFEDECQQRMRKRVLQKLHILFGGSEEESYAFGLDKVTDAEMFFLASMYFSFARGEGGPGKCFASGEHVWLTEALKSRVDYCVRSFLAKSAGMQTIVLIPTDIGVVELGSIRCIPESVELLNVIRSSFSSSSAGLRPKKATSVATAKDRRKGDSPVAHAVVNKQAEVVSKIFGQDLYSGRVVDATANGNRLPFTNAQNGFHAMLWRQYGNVKPAIPVEIYNPPQGSVKHLQDVNGAREGQHRKPKPAQMQIDFTGATVRPITSRPRSAESEHSDVEVSVSCKEECIG…
>LaMYC24
MNLDFDKYSLVDGSPTTVLPAPRHHLSVANRKPNKPKCRNDSPSLTEEFEINFGDYHSGSCRDIRSKRFSREVLKRGSVYQSSKEEGLVQEIDHSVGRKKIEFSPAAASSLSLGIIDSLCSSDEEGSAFEQSRASVMSLSEQSTTSAYGNGVKFRFDDSATTLASAGVATTEEDKSPLSARFSLPHSPATSECDSSTASSPKARFSPIRKMFNPFLKSKSRRSLNENYGETVSGLAGISRNRAVCRSLLGDMLEKPHNDDNNHLTEEKKNHNSDPQSSPAHLHGVLKMGSKHGVPFFQFSVKSPEDVYVAKAWKVENTPSWVYMFHLLPHRRRHSSSGLGFKECKRDSSTVARMFVSCHQYTEFKGEGQLNDSMVTKFVLHDILHSRKSTSSKDNSNMH…
>LaMYC25
MRKELDMVGIGWSDEDRALASSVLGKKGFDYLMSNSASAECSLMAMANDENIQNKLSDLVEHPNSSNFCWNYAIFWQLSRSKTGDLVLGWGDGCCREPRENEDSEVTRFLKMRFEDECQQRMRKRVLQKLHILFGGSEEESYAFGLDKVTDAEMFFLASMYFSFARGEGGPGKCLASGEHVWLTEALKSRVDYCVRSFLAKSAGMQTIVLIPTDIGVVELGSIRCIPESVELLNVIRSSFSSSSAGLRPKKATSVATAKDRRKGDSPVAHAVVNKQAEVVPKIFGQDLYSGRVVDAAANGNRLPFTNAQNGFHAMLWRQYGNVKPAIPVEIYNPPQGSVKHLQDVNGAREGQHRKPKPAQMQIDFTGATVRPITSRPRSAESEHSDVEVSVSCKEECIG…
>LaMYC26
MGVISWSNEDKAMVAAVLGTKAFDYLMSSPVSAECSLMGMGNDENLQNKLADLVERPNSSNFCWNYAIFWQLSRSKAGDLVLGWGDGCCREPREDEESEVTRILKMRLEDESQQTMRKKVLQRLDTLFGGGDEENYAFGLDKVTDTEMFFLASMYFSFPRGEGGPGRCFGSGKHVWLSDALKSNLDYCVRSFLAKSAGMQTIVMIPTDVGVVELGSVRCIPESVEIMKAVGSSFSLFSSLLRSKQGEAVAVATVTEKRDTNNPIPNLAIVNQTEGVPKIFGQDMNSSHVQFRDNASVRKAEVQDRTWDAGRNKNRLPFTNNLNGFHGSTWTQYGNVKVGSPVEAYSPQALTKSHVELPKPNREEFVLNNFQHQKPAQMQIDFTGAISRPLNSHQQSLES…
>LaTPS26
MAAPISTNNVCSDDARPSVTYHPNVWSDYFLRYTSELTEISVAKKEEHERQKEAIRNLLLQTRDDSTLKLELVDAIQRLGIGYHFEEEIHNSLRNIYDTNPIYNAEDDNLRVVALRFRLIRQQGFPAPCDVFRKFVDEEGEFKSWVSNDVEGLLNLYEASNFAVHGEEILEKALEFCSLRLEFLTQGMTNSFSMRVKEALKIPISKTLTRLGARKFMSMYQEEESHKETLLNFAKLDFNLVQKIHQKELNKITRWWKELDFAKKLPFARDRPVECYFWIVGVYFEPRYGIARTLLTKIIYLASVLDDIYDVYGTLAELTIFTQIIQSWDSDAMDQLPPYMRIYCKALFDVYVEMEEEMGKIRKSYAVEYAKKEMKRLAEMYFQEAQWAFSKYKPTMKEY…
>LaTPS76
MEARRSANYRSAIWDDNYIQSSLTSSYTGDKYVDRSEKLKIEVMKMMVDETIDELEQLQLIHLLQRLGISYHFQDCIAKMLHSIFGSENEHVEKDLHLTALKFRLLRQHGYHVPQDVFNRFTDEEGNFETWVGEDVRGLVSLYEASYLSMEGESILDMAKDFSSHHLSEMVEQIKDESLAEEVRHALELPLHWRIERLEARWFIQAYETRPDSNPILVELAKLDFNMVQAKYQAELKRCSRWYKQTGLPEKLSFARDRPAECFFWAMGFIPEPHHGYSREVMTKVGLLITVLDDIYDVYGTLEELKDFTNTFERWDTSWLDRLPEYMQICFLAIFNSVNELGYQILRDQGLNVIQNMRRWWTELSRVNYVEARWFHSGYVPTKEEYLNTAWISIAGPIL…
>AtTPS21
MGSEVNRPLADFPANIWEDPLTSFSKSDLGTETFKEKHSTLKEAVKEAFMSSKANPIENIKFIDALCRLGVSYHFEKDIVEQLDKSFDCLDFPQMVRQEGCDLYTVGIIFQVFRQFGFKLSADVFEKFKDENGKFKGHLVTDAYGMLSLYEAAQWGTHGEDIIDEALAFSRSHLEEISSRSSPHLAIRIKNALKHPYHKGISRIETRQYISYYEEEESCDPTLLEFAKIDFNLLQILHREELACVTRWHHEMEFKSKVTYTRHRITEAYLWSLGTYFEPQYSQARVITTMALILFTALDDMYDAYGTMEELELFTDAMDEWLPVVPDEIPIPDSMKFIYNVTVEFYDKLDEELEKEGRSGCGFHLKKSLQKTANGYMQEAKWLKKDYIATFDEYKENAI…
>LaCARS
MEARRSANYRSAIWDDNYIQSSLTSSYTGDKYVDRSEKLKIEVMKMMVDETIDELEQLQLIHLLQRLGISYHFQDCIAKMLHSIFGSENEHVEKDLHLTALKFRLLRQHGYHVPQDVFNRFTDEEGNFETWVGEDVRGLVSLYEASYLSMEGESILDMAKDFSSHHLSEMVEQIKDESLAEEVRHALELPLHWRIERLEARWFIQAYETRPDSNPILVELAKLDFNMVQAKYQAELKRCSRWYKQTGLPEKLSFARDRPAECFFWAMGFIPEPHHGYSREVMTKVGLLITVLDDIYDVYGTLEELKDFTNTFERWDTSWLDRLPEYMQICFLAIFNSVNELGYQILRDQGLNVIQNMRRWWTELSRVNYVEARWFHSGYVPTKEEYLNTAWISIAGPIL…
>LiCPS
MAAPISTNNVCSDDARPVTYHPNVWSDYFLRYTSELTEISVAKKEEHERQKEAIRNLLLQTRDDSTLKELVDAIQRLGIGYHFEEEIHNSLRNIYDTNPIYNAEDDNLRVAALRFRLIRQQGFPAPCDVFRKFVDEEGEFKSWVSNDVEGLLNLYEASNFAVHGEEILEKALEFCSLRLEFLTQGMTNSLSMRVKEALKIPISKTLTRLGARKFMSMYQEDESHNETLLNFAKLDFNLVQKIHQKELNQITRWWKELDFGKNLPFARDRPVECYFWIVGVYFEPRYGIARTLLTKIIYLASVLDDIYDVYGTLAELTIFTQIIRRWDSDAMDQLPPYMRIYCKALFDVYVEMEEEMGKIRKSYAVEYAKKEMKRLAEMYFQEAQWAFSKYKPTMKEYLK…
>OvTPS6
MEFPASVASLSANTVGSNDVLRRSIAYHPNIWGDFFLAHTSEFMEISIAEKEEHERLKEEIKKLLVQTEYDSILKLELIDSIQRLGVGYHFEKEIDRILRYVHQTYPIYDTENKDLRMLALRFRLLRQQGFHVPFDVLSEFIDAEGNLTESIAYDIQGILSLYEASNYGVLGEEILDKALDSCSSRLESLITDTDDDRLSRQVKEALKIPISKTLTRLGARKFISMYKEDDSHNEKLLKFAMLDFNMVQRLHQNELSHLTRWWKELDFANKLPFARDRLVECYFWIMGVYYEPRHEIARKILTKVIYMASVLDDIYDVYGTLDELTLFTSFVRRWDISGIDELPTYMRIYLRALFDVYVEMEEEMGKIGKSYAIEYAKEEMKRLAEVYFQEAQWFFSKY…
>LaMYC7
ATGACTGATCACCGGCCGATGAATCCTTGGGGTACCAACAGCGCCGCCGCAGCCATAGACGGCGACTCCGCCGTCATGGATGCCTTCATGTCTTCCGGCTCCGATCTCACTTCCTTCTGGCCACCCTCCTCCAATCCTCAACAAACCCCATATCTCCTCATCCCTTCCCCCCCGCCCGGCGTTGACTATTCGAAGAACGCCGCCGCCGCACAGTTCTTCAACCAAGAGTCTCTCCAGCAGCGTCTCCTCTCCCTAATCGAGGAAGCCGCCGGCGAGACCTGGACCTACGCCATTTTCTGGCAGTCCTCCGTCGTCGACTACGGCGGCTCACTCGTACTAGGCTGGGGCGACGGCTACTACAAAGGCGAGGAGGAGAAAGCGAAGCGCAAAACGGCGACG…
>LaTPS26
ATGGAGGCCAGGAGGTCAGCGAATTACAGATCCGCCATCTGGGATGACAATTACATTCAGTCGTCTCTCACCAGTTCATATACGGGGGATAAGTACGTAGATAGATCCGAGAAGCTGAAAATTGAGGTGATGAAGATGATGGTAGATGAAACCATAGATGAGTTGGAGCAACTCCAGCTCATCCACCTTCTGCAAAGGCTTGGTATATCTTACCACTTCCAAGATTGCATAGCAAAGATGTTGCACAGCATTTTTGGGTCAGAAAACGAACACGTGGAAAAGGACTTGCACTTGACAGCTCTCAAATTCAGGCTTCTCAGACAACATGGATATCATGTTCCTCAAGATGTTTTCAATCGTTTCACGGACGAAGAAGGAAATTTTGAGACTTGGGTGGGT…
>LaTPS76
ATGGAGGCCAGGAGGTCAGCGAATTACAGATCCGCCATCTGGGATGACAATTACATTCAGTCGTCTCTCACCAGTTCATATACGGGGGATAAGTACGTAGATAGATCCGAGAAGCTGAAAATTGAGGTGATGAAGATGATGGTAGATGAAACCATAGATGAGTTGGAGCAACTCCAGCTCATCCACCTTCTGCAAAGGCTTGGTATATCTTACCACTTCCAAGATTGCATAGCAAAGATGTTGCACAGCATTTTTGGGTCAGAAAACGAACACGTGGAAAAGGACTTGCACTTGACAGCTCTCAAATTCAGGCTTCTCAGACAACATGGATATCATGTTCCTCAAGATGTTTTCAATCGTTTCACGGACGAAGAAGGAAATTTTGAGACTTGGGTGGGT…
>promoter sequence of LaMYC7
atgttataaactaaaaagaataaagaataataaaaagagctataatgagaagtatattattatgagtatcataacatgttacaattttttttggttttgattcttttgaatattttatgtatgaaattgtgagattggttcttattagaccttatgattgaaatatacaggatctacaatctatattcaaatctaccaatcgaaacataaatcaaattaaaataataccttaaatagtttgataattcaaaaatctaggccggcaacggattttttattaattttaaaaattatgtagttttcacctcataaatttatcaaccaaacgagggtttaaaggtatggctaagaatctctaggccgagaaaatagccgacatgatcgtcctgaaaataaaca…
>promoter sequence of LaTPS26
ataaccacctacaccgcatcacttatttgcctcgaattaattcgcgaccgttataatcagcaccacttcggcgtccttcggcactatcagcacataattgtaccttatgtgtcgactgtagtgggcaaattttatactccatccgtctcattaatattgtcttgttttctttttcgggctatcccaataatattgatctgttttctttaatggtaaaaaactctaccttaaaaaatgaggtggatccctcattacttactacctatcccagatttttatacactttctctcttcaaaagtttctctctaatacgattctgtttcgctacgaactcaaaaaaatatgatttttaaatttttgaaaattttagattattttctttaattacatcatgaaga…
>promoter sequence of LaTPS76
aatgaggaagcggcttgtatgtaccactttcgtatatatatccttatagtgtggtacaaacagggtatacaaaataggggatgcaagaaaataatcggacgtagtaatgaaaaacaagctaattaatgcaatttttaattacatttatgtttccaacaatcctaagtttgacagccctacctacaacatttatgggtaattattcccattactaatgtaagtgtaataatagtacaagtaattaatacaaaataggtcatacaataaaatattcgacgacatatagatatataggaggcggcggtttggttatgaaaataatgaaagctaacacaacgctagttacgatcaggggcggaactagaggggggtcgggtgggtcgaccgatcccccggccg…
>AtHMGR1
AACTAAATCATAGTATTACAAAACAAAATGAAAACGAAAAAATGAAGAAAAAGCAAGCTGGTCCCCAACAGACATGCGAGTTCGTCTCCTATAAAACTTTGTTAATCTCTCCTTCACACTTATCACGCCACCTCACCACCTCTCTCCTCTCTCCTCTCTCTCCCCCCTGGAGAGATTATTCATTCCCTCCAATGGATCTCCGTCGGAGGCCTCCTAAACCACCGGTTACCAACAACAACAACTCCAACGGATCTTTCCGTTCTTATCAGCCTCGCACTTCCGATGACGATCATCGTCGCCGGGCTACAACAATTGCTCCTCCACCGAAAGCATCCGACGCGCTTCCTCTTCCGTTATATCTCACAAACGCCGTTTTCTTCACGCTCTTCTTCTCCGTCG…
>AtFPPS1
ATTTTACTAATGTTGAAGCACATGTTGTACTATAAAAAAACAGAGTTTATTATCTGTTTCTTTGGCTTGACATGACAAATGTACAACTGGGAGAGAAAGTCAGTCCGATTGTGTTGGGGATGACGATGGCAAAAGTAGTAAATAAGGAAGAAACAGGAGGGGCGTTTTCGGGAGAAGAAGGAGGAATATGAGTGTGAGTTGTTGTTGTAGGAATCTGGGCAAGACAATAAAAAAGGCAATACCTTCACATCATTTGCATCTGAGAAGTCTTGGTGGGAGTCTCTATCGTCGTCGTATCCAAAGCTCTTCAATGGAGACCGATCTCAAGTCAACCTTTCTCAACGTTTATTCTGTTCTCAAGTCTGACCTTCTTCATGACCCTTCCTTCGAATTCACCAA…
>AtDXS
ATGGCTTCTTCTGCATTTGCTTTTCCTTCTTACATAATAACCAAAGGAGGACTTTCAACTGATTCTTGTAAATCAACTTCTTTGTCTTCTTCTAGATCTTTGGTTACAGATCTTCCATCACCATGTCTGAAACCCAACAACAATTCCCATTCAAACAGAAGAGCAAAAGTGTGTGCTTCACTTGCAGAGAAGGGTGAATATTATTCAAACAGACCACCAACTCCATTACTTGACACTATTAACTACCCAATCCACATGAAAAATCTTTCTGTCAAGGAACTGAAACAACTTTCTGATGAGCTGAGATCAGACGTGATCTTTAATGTGTCGAAAACCGGTGGACATTTGGGGTCAAGTCTTGGTGTTGTGGAGCTTACTGTGGCTCTTCATTACATTTTC…
>AtDXR NM_125674.3
CTAAATGCTCAGCGAAATCTTTAAAAAATGACAAAAATCTGTTGGGTACCATTCAAATCCAGATTCCTTTCTTATCATCATCTCTCTCTCTCACACTGTTTATCTGATTCGTCTTCTCTGATAATCAAGAGTAGTAGTGCGGTTCTCTGGAAAATATTCGATTTTTAAAAGACTCTGATGATGACATTAAACTCACTATCTCCAGCTGAATCCAAAGCTATTTCTTTCTTGGATACCTCCAGGTTCAATCCAATCCCTAAACTCTCAGGTGGGTTTAGTTTGAGGAGGAGGAATCAAGGGAGAGGTTTTGGAAAAGGTGTTAAGTGTTCAGTGAAAGTGCAGCAGCAACAACAACCTCCTCCAGCATGGCCTGGGAGAGCTGTCCCTGAGGCGCCTCGT…
>AtGPPS
ATGTTATTCACGAGGAGTGTTGCTCGGATTTCTTCTAAGTTTCTGAGAAACCGTAGCTTCTATGGCTCCTCTCAATCTCTCGCCTCTCATCGGTTCGCAATCATTCCCGATCAGGGTCACTCTTGTTCTGACTCTCCACACAAGGGTTACGTTTGCAGAACAACTTATTCATTGAAATCTCCGGTTTTTGGTGGATTTAGTCATCAACTCTATCACCAGAGTAGCTCCTTGGTTGAGGAGGAGCTTGACCCATTTTCGCTTGTTGCCGATGAGCTGTCACTTCTTAGTAATAAGTTGAGAGAGATGGTACTTGCCGAGGTTCCAAAGCTTGCCTCTGCTGCTGAGTACTTCTTCAAAAGGGGTGTGCAAGGAAAACAGTTTCGTTCAACTATTTTGCTG…
>AtTPS10
ATGGCCACTCTCCTGCAAATAGGTTCAGGTGTGATTTATAGTAATGCCCTTAGGAAGACGCTTCGACGTCCTCAGTCTTCTACATGCATCATAGTGACCGAAACCACACCATGTAATAAGTCTCCCACAGTTCAGCGTCGTTCTGCGAACTATCAGCCTTCTCGTTGGGACCATCACCATCTCCTCTCGGTCGAAAATAAATTTGCGAAAGATAAAAGGGTACGAGAGAGAGATTTGTTGAAGGAAAAAGTGAGAAAGATGCTCAATGATGAGCAAAAGACTTATCTTGACCAATTGGAGTTCATTGACGATCTACAAAAACTCGGGGTTTCTTATCATTTTGAAGCGGAAATCGACAACATTTTAACATCTTCTTATAAAAAAGATAGAACAAACATC…
>AtTPS21 NM_122301.4
ATGGGGAGTGAAGTCAACCGTCCACTAGCTGATTTTCCAGCAAATATCTGGGAAGATCCATTAACTTCTTTCTCAAAGTCTGACCTCGGAACTGAGACGTTCAAAGAGAAGCATAGTACGCTAAAGGAGGCGGTGAAGGAAGCTTTTATGTCTTCCAAAGCGAATCCGATAGAGAACATCAAATTCATCGATGCTCTATGTCGCCTTGGTGTCTCCTATCACTTTGAGAAAGATATCGTAGAACAATTGGATAAGTCATTTGATTGTCTTGATTTTCCTCAGATGGTAAGACAAGAGGGATGCGATTTGTACACGGTTGGAATAATTTTCCAAGTTTTCAGGCAATTCGGCTTTAAACTTTCTGCCGATGTGTTTGAGAAGTTCAAGGACGAAAATGGG…
>NtHMGRL AF004233
AAACAATACTTCTCAAATCACACACAACAATCCCACAGTTCCCCTCTTCCTCTTTTCTCTCCCTTCACTTCCCGGCCGGCGGCAATCTTACCGGTGAAAATGGACGTTCGCCGGAGATCTGAGAAGCCTGCATATCCAACCAAAGAATTTGCCGCCGGCGAAAAACCTCTCAAACCCCACAAACAACAACAAGAACAGGACAACTCCCTTCTCATTGCCTCCGATGCCCTCCCACTCCCTTTGTACCTCACAAATGGGTTGTTTTTCACCATGTTTTTCTCCGTTATGTATTATCTTCTCAGCAGGTGGCGTGAGAAAATCAGGAACTCCACTCCTCTCCACGTGGTTACTTTTTCTGAATTAGTTGCCATTGCTTCATTGATTGCTTCCGTGATTTAT…
>NtFPPS GQ410573.1
AAAGCATCTGCTCTTGGCTGGCGCATTGAATGGCTTCAAGCATATTTCCTTGTTCTTGATGATATAATGGATAACTCTCATACACGTCGAGGTCAACCATGCTGGTACAAATTACCAAAGGTTGGCATGATTGCTGTTAATGATGGCATACTTCTCCGCAACCACATCACGAGAATTCTGAAGAACCACTTCAGAGCAAAGCCTTATTATGTTGATCTTCTCGATTTGTTTAATGAGGTTGAGTTCCAGACTGCCTCTGGACAAATGATAGATTTGATCACAACACTTGTTGGAGAGAAAGATTTATCAAAGTACTCATTGCCTATTCATCGCCGGATTGTCCAGTATAAAACTGCTTATTATTCATTCTACCTCCCAGCGGCATGTGCACTTCTAATG…
>NtDXS EU650419.1
ATGGCTTTGTGTGCTTATGCAGTTCCAGGTATTTTGAACAGGACAGTGGCTTCAGATTACTCAAAGCAGAGTCCTTTATTCTCTGAATTGTTTCATGGAACAGATCTGCAGTATCAGTTCCAACACAAACTTACTCAGGTCAAGAAAAGGTCACGTGGGGTTCAGGCATCTTTGTCAGAAAGAGGAGAATACTATGCACAGAGACCACCAACACCTCTTTTGGACACTATCAACTATCCCATTCATATGAAAAATCTTTCTGTAAAGGAACTTAAACAACTAGCAGAAGAACTAAGATCAGATACAATTTTCAATGTATCAAAGACTGGAGGTCACCTTGGCTCAAGTCTTGGTGTTGTTGAGCTTACAGTTGCTCTTCATTATGTCTTCAATACACCC…
>NtDXR DQ839130.1
AGAACGAGACACACAGTACTTCTCTCTATCTCTCTCTACACGGCTGTCCCTAACTTTATTGCCAAAGATTGCACTTTGGTTTGTTGTAAACTTCCTTTTACATTTCTTGAAAAGCTGAATTTCTTTTCCCTACTCCTGTGGACTGGTGGGAGGAGCAATCAATAGTGAAGTAATTGAAATGGCGCTGAATTTGCTGTCACCTTCTGAAATTAAGACCATCTCTTTCTTGGACACCTCCACATCCAGCTACAATCTTAACCACCTTAAGTTCCAAGGTGGAGTGGCTATCAAAAGAAAGGAGTGGAGTGGGATTTCTGGTAAGAGGGTTCAGTGTTCAGTTCAGGCACCTCCTCCTGCCTGGCCTGGAAGAGCTGTTGCTGAAGCCCGGAAAACTTGGGA…
>NtGPPS
AGAAGTTAAGGAAGTTTGCTAGATGTATTGGGTTGTTATTTCAAGTTGTGGATGATATTCTTGATGTTACAAAGTCTTCTCAACAATTGGGAAAGACAGCAGGAAAGGACTTAGTTGCTGATAAGGTAACTTATCCCAAACTGATTGGTATTGAAAAGTCAAGGGAGTTTGCTGAGGAGTTAAACAAAGAAGCTCAAGCTCAGCTTGCTGGATTTGATCAAGAGAAAGCAGCTCCTTTGATTGCTTTAGCTAATTATATTGCTTATAGAGAGAATTAAATTGTAACAACAGGATTGGAATTATGGTCAACCAATTTGTACATTTGATGATTTAGAAGTTAAATAGAAGGTGAAAACATGAGTGATCTGTAAAGTTTCAAACTTCTAATATCTTGAATGA…
>NtTPS67 XM_016655464.1
ATGGCAATGAGTAGAGCACTCTCCCCTTCTTATCTTTGTATGCACATAAGCAGCAGTTGCCCAAATGGAAGCAGCAAATTTATTCAGGTTTCATGTGGAAGCTCTAACAAACGGGCCGTTCAAGAAGATCTTCTCCGAACAACTTCCCATCGTCCTACTCCTACGAACTTCAATCAAGATGGATTTCACAGGAAATTTGCACTAGTGGAGGATGTTAAGCATGAACTAAAGACAAATGTAAATCATAATCGGTTGGATAATCTTGTCTTAATCGACGCCCTTCAACGTATGGGAATTGATTATCATTTTCAAGAAGAAATTGAATCAGTTTTAGAGGAAGAGTACGTTCAAAGTGCTTGTTTTCTCAAGTATCAAACCCATTTTGAGGTTTCTCTTTGT…
>NtTPS7
ATGGATTTGAGCAAAGGCTTGCCGGTGGGAGTTCATGAAGTCTCTCGTCGCCCTGCAAATTATCATCGAAGCATTTGGGGAGACTATTTCCTTGATTGTGTTTCTGATTCCACGATTATTAATCCTCTGGAACAGAAACAAGTTCAAGACTTGAGAGAAGAAGTGAGGAAGATGTTAATGGAAGTCCATGACACGTCTTCAGAAAAGCTCGAGTTGATTGATAAAATCCAACGCTTAGGAGTATCATATCATTTTGAAGAGGAAATTGAGGCATCGCTACAAAGGATGTACGAAGCCTACCGTGAATGCAACAACATATATGGGGATGACCTTTATCTTGTTGCTCTTGGTTTTCGTTTACTAAGACAACAAGGCCATTTTGTATCTTGTGATGTGTTC…
