# Supplementary material for: LaMYC7, a positive regulator of linalool and caryophyllene biosynthesis, confers plant resistance to Pseudomonas syringae
Source: Hortic Res. 2024 Feb 6;11(4):uhae044. doi: 10.1093/hr/uhae044 (PMC11017519; doi:10.1093/hr/uhae044)
Supplement: Web_Material_uhae044 [file web_material_uhae044.zip › Table S4.xlsx]

## Sheet: Sheet1
		Table S2 Primers used in this study
		Gene Name	Primer name	Primer sequences (5′→3′)	Purposes
		LaMYC7-2300	Forward	ACGGGGGACGAGCTCGGTACCATGACTGATCACCGGC	ligated to the pCAMBIA2300 vector
			Reverse	TCTAGAGGATCCCCGGGTACCCCGAGATTCACCAACTT
		LaTPS76-2300	Forward	ACGGGGGACGAGCTCGGTACCATGGAGGCCAGGAGG	ligated to the pCAMBIA2300 vector
			Reverse	TCTAGAGGATCCCCGGGTACCTTCAATATGGAAGGGGTG
		LaMYC7-BK	Forward	GCATATGGCCATGGAGGCCGAATTCATGACTGATCACCGGC	ligated to the pGBKT7 vector
			Reverse	CGGCCGCTGCAGGTCGACGGATCCCTACCGAGATTCACCAAC
		LaMYC17-AD	Forward	GCCATGGAGGCCAGTGAATTC ATGGATCAAGACCTCATACTC	ligated to the pADKT7 vector
			Reverse	AGCTCGAGCTCGATGGATCCTCACCGATCTAATCTTGTAAG
		LaMYC7-42AD	Forward	GATTATGCCTCTCCCGAATTCATGACTGATCACCGGC	ligated to the pB42AD vector
			Reverse	AGAAGTCCAAAGCTTCTCGAGCCGAGATTCACCAACTT
		LaMYC17-42AD	Forward	GATTATGCCTCTCCCGAATTCATGGATCAAGACCTCATACTCTCTG	ligated to the pB42AD vector
			Reverse	AGAAGTCCAAAGCTTCTCGAGCCGATCTAATCTTGTAAGAAGAGC
		LaTPS26-Zi	Forward	TGGATCGGAATTCGAGCTCGGTACCATAACCACCTACACCG	ligated to the pLacZi vector
			Reverse	ACAGAGCACATGCCTCGAGGTCGACATGAGATGGTCCGTAA
		LaTPS76-Zi	Forward	TGGATCGGAATTCGAGCTCGGTACCGTAGCATTAACATTAAATGGGC	ligated to the pLacZi vector
			Reverse	ACAGAGCACATGCCTCGAGGTCGACTGCATGAAAAAGTTGTTTAATG
		LaTPS76-4T	Forward	GATCTGGTTCCGCGTGGATCCATGGCTGCACCAATTTCAACTAAC	ligated to the pGEX4T-1 vector
			Reverse	CTCGAGTCGACCCGGGAATTCAATAATAAGGGGGTCAACGAGTAC
		LaTPS76-0800	Forward	GGTCGACGGTATCGATAAGCTTGTAGCATTAACATTAAATGGGC	ligated to the pGreenII 0800-LUC vector
			Reverse	GGATCCAAGGGACTGACCACCTGCATGAAAAAGTTGTTTAATG
		qPCR-LaMYC7	Forward	TTTTCTGGCAGTCCTCCGTC	qPCR quantification
			Reverse	GGTGTCGGTGACTTCTTCGT
		qPCR-AtHMGR1	Forward	GCAGGTGGCGTGAGAAAATC	qPCR quantification
			Reverse	CCCTGGAAACGAACGACTGA
		qPCR-AtFPPS1	Forward	GTACTCATTGCCTATTCATCG	qPCR quantification
			Reverse	CACTACCAACCAAGAGCAC
		qPCR-AtDXS	Forward	CACCGAGAAAGGCAGAGGTT	qPCR quantification
			Reverse	CCAACATCAAAACACCGCGT
		qPCR-AtDXR	Forward	CTCTACACGGCTGTCCCTAACT	qPCR quantification
			Reverse	GGTGTCCAAGAAAGAGATGGTC
		qPCR-AtGPPS	Forward	ATCTCTCGCCTCTCATCGGT	qPCR quantification
			Reverse	TCGGCAACAAGCGAAAATGG
		qPCR-AtTPS10	Forward	ACTGCGTATTCTCCGACCAG	qPCR quantification
			Reverse	CGTTGGCTAGACGGAACACT
		qPCR-AtTPS21	Forward	GTCCACTAGCTGATTTTCCA	qPCR quantification
			Reverse	TCTCTATCGGATTCGCTTTG
		qPCR-NtHMGRL	Forward	GCAGGTGGCGTGAGAAAATC	qPCR quantification
			Reverse	CCCTGGAAACGAACGACTGA
		qPCR-NtFPPS	Forward	GTACTCATTGCCTATTCATCG	qPCR quantification
			Reverse	CACTACCAACCAAGAGCAC
		qPCR-NtDXS	Forward	CACCGAGAAAGGCAGAGGTT	qPCR quantification
			Reverse	CCAACATCAAAACACCGCGT
		qPCR-NtDXR	Forward	CTCTACACGGCTGTCCCTAACT	qPCR quantification
			Reverse	GGTGTCCAAGAAAGAGATGGTC
		qPCR-NtGPPS	Forward	GTTGCTGATAAGGTAACTTATCCCAAAC	qPCR quantification
			Reverse	CAGATCACTCATGTTTTCACCTTCTATT
		qPCR-NtTPS67	Forward	ATCCCACTGAAAACCTGCGT	qPCR quantification
			Reverse	GAGAGCACATGCACTCCTGA
		qPCR-NtTPS7	Forward	ATGAAGTCTCTCGTCGCCCT	qPCR quantification
			Reverse	TGCATTCACGGTAGGCTTCG
		qPCR-AtTubulin	Forward	TCAAGAGGTTCTCAGCAGTA	qPCR quantification
			Reverse	TCACCTTCTTCATCCGCAGTT
		qPCR-Atβ-actin	Forward	GGTAACATTGTGCTCAGTGGTGG	qPCR quantification
			Reverse	AACGACCTTAATCTTCATGCTGC
		La18 s rRNA	Forward	GTG ACG GGT GAC GGA GAA	qPCR quantification
			Reverse	GAC TCA ATG AGC CCG GTA
		Laβ-actin	Forward	TGT GGA TTG CCA AGG CAG AGT	qPCR quantification
			Reverse	AAT GAG CAG GCA GCA ACA GCA
		qPCR-NtTub	Forward	CAACCTCTGTGGTGGAACCT	qPCR quantification
			Reverse	GGAACAAGGTTGGTCTGGAA
		qPCR-NtCYP	Forward	TTCCTCTCCATGGCTAATGC	qPCR quantification
			Reverse	ATCCAGATCCAACAGCCTCA
